# Supplementary material for: Long-Distance Phasing of a Tentative “Enhancer” Single-Nucleotide Polymorphism With CYP2D6 Star Allele Definitions
Source: Front Pharmacol. 2020 May 8;11:486. doi: 10.3389/fphar.2020.00486 (PMC7226225; doi:10.3389/fphar.2020.00486)
Supplement: Table S1 — Genotyping methods. To standardize our genotyping method we utilized a reporting format that was recommended by PharmVar and PharmGKB (Nofziger et al., 2020). The first tab labeled ‘Methods’ provides brief overviews of the methods used for genotyping. The second tab labeled ‘CYP2D6 SNPs tested’ provides detailed information of sequence variants tested. All SNP positions are in reference to the CYP2D6 RefSeq NG_008376.3 with the ATG start codon being +1 according to PharmVar at https://www.pharmvar.org. 1 rs133333 is in complete linkage with rs5758550. Initially, rs133333 and rs5758550 were both reported as possible “enhancer” SNPs and genotyping was done for rs133333, rs5758550 or both. Ultimately rs5758550 was characterized as the functional “enhancer” SNP. 2 SNP utilized for computational PHASE analysis. 3 Samples known to have these SNPs were excluded from the computational PHASE dataset; however, some of these samples were chosen for the DropPhase2D6 assay if HMW gDNA was available. [file Table_1.xlsx]

## Sheet: methods
CYP2D6
Methods used for genotyping	References
Commercially available or custom TaqMan assays were performed in 96-well plates (with modifications, i.e. smaller volumes and/or third party Taq polymerase assay reagents) or on custom-designed Open Arrays (as prescribed by the manufacturer). Assays were run on a 7900HT Fast Real-Time PCR System or QuantStudio 12k instrument. Genotyping was performed on genomic DNA or on pre-amplified long-range …	PMIDs: 31401124, 12152006 and 10634130
CYP2D6 alleles found among study samples	Notes
*1, *2, *3, *4, *5, *6, *9, *10, *11, *14, *15, *17, *21, *29, *35, *36, *40, *41, *45, *46, *59, *68+*4, *69 and *71	Samples may not have been assayed for all SNPs (e.g. a *4/*5 sample may not have been tested beyond common alleles). Some alleles may not have been known at the time samples were originally genotyped and thus, were not tested for these alleles. *71 was not genotyped, but identified by gene sequencing.
Gene deletion (*5) and duplications were identified	References
XL-PCR and/or quantitative CNV analysis was utilized to detect gene deletions and duplications.	PMIDs: 31401124, 22111604, 17259947
Gene duplications were discriminated	References
To determine which allele carries the duplication, the duplicated gene copy was amplified (fragD) and genotyped for one or more SNPs that allow discrimination of e.g. *1x2/*4 vs *1/*4x2.	PMIDs: 31401124, 22111604, 17259947
Gene copy number was determined quantitatively	References
CNVs were detected using a quantitative multiplex PCR amplification (MPA)-based assay. Digital droplet (ddPCR) was utilized for a small number of samples to verify results.	PMIDs: 31401124 and 22111604
The presence of CYP2D7-2D6 hybrids was determined	References
*13 hybrid genes were detected using XL-PCR and CNV analysis.	PMIDs: 31401124, 22111604, 21833166 and 20017671
Was the presence of CYP2D6-2D7 hybrids determined, e.g. *36, *68	References
*36 were detected using XL-PCR and CNV analysis (*36 'singleton vs *36+*10 were discriminated). *68 were detcted using XL-PCR and/or CNV analysis.	PMIDs: 31401124, 22111604 and 16415111

## Sheet: CYP2D6 SNPs tested
Gene	SNV position RefSeq NG_008376.3	SNV position M33388	rs	Variant (SNV or structural)	Star alleles with SNV or structural variant per PharmVar	Tested in this study yes/no	Assay ID (if applicable)
CYP2D6	-1584	-1584	rs1080985	C>G	*2, *11, *21, *31, *35, *51, *56, *71	yes2	C__32407252_30 or RFLP
CYP2D6	31	31	rs769258	G>A	*35	yes2	C__27102444_F0, AH0JE8B or RFLP
CYP2D6	77	77	rs28371696	G>A	*43, *46	yes3	rs283716196_CTv2
CYP2D6	100	100	rs1065852	C>T	*4, *10, *37, *47, *49, *54, *56, *72, *95, *100, *101, *114	yes2	C__11484460_40 or RFLP
CYP2D6	137	137	rs774671100	insT	*15	yes3	C__32407245_60, AHZAHQZ
CYP2D6	882	843	rs201377835	G>C	*11	yes3	C__30634118_A0
CYP2D6	965	966	rs267608276	G>C	*99	yes3	AH6R6SB
CYP2D6	1022	1023	rs28371706	C>T	*17, *40, *58, *64	yes2	C___2222771A0
CYP2D6	1612	1611	rs1135822	T>A	*49, *53	yes3	AH1SDEA
CYP2D6	1708	1707	rs5030655	delT	*6	yes2	C__32407243_20 or RFLP
CYP2D6	1717	1716	rs28371710	G>A	*45A,B, *46	yes2	AH1SD3F or RFLP
CYP2D6	1759	1758	rs5030865	G>A	*14	yes3	C_30634117D_M0
CYP2D6	1847	1846	rs3892097	G>A	*4	yes2	C__27102431_D0 or RFLP
CYP2D6	1864	1863	rs72549356	ins(TTTCGCCCC) or ins(TTTCGCCCC)2	*30 or *58, *40	yes2	C__32407240_80
CYP2D6	2292	2291	rs267608300	G>A	*59	yes3	AH21BKI
CYP2D6	2484	2483	rs28371717	G>T	*33	yes3	C__32407234_40
CYP2D6	2540	2539	rs72549353	delAACT	*19	yes3	C__32407233_50
CYP2D6	2550	2549	rs35742686	delA	*3	yes2	C__32407232_50 or RFLP
CYP2D6	2588	2587	rs72549351	delGATC	*38	yes3	C__32407230_30
CYP2D6	2616	2615	rs5030656	delAAG	*9	yes2	C__32407229_60 or RFLP
CYP2D6	2851	2850	rs16947	C>T	*2, many	yes2	AHLJ0WM or RFLP
CYP2D6	2928	2927	rs730882170	delGATCCTACATCCGGATGTG	*101	yes3	AHOJFNI
CYP2D6	2936	2935	rs5030867	A>C	*7	yes3	C__32388575_A0
CYP2D6	2951	2950	rs72549349	G>C	*44	yes3	C__32407228_30
CYP2D6	2989	2988	rs28371725	G>A	*41, *69, *91	yes2	C__34816116_20 or RFLP
CYP2D6	3173	3172	rs72549348	A>C	*51	yes3	C__34816114_20
CYP2D6	3184	3183	rs59421388	G>A	*29, *70, *109	yes2	C__34816113_20 or RFLP
CYP2D6	3202	3201	rs72549347	C>T	*56	yes3	C__72649936_10
CYP2D6	4043	4042	rs267608319	G>A	*31	yes3	AH21B9N
WBP2NL (CYP2D6 enhancer SNP)1,2	n/a	n/a	rs5758550	G>A	not defined by PharmVar	yes1,2	C__29692254_10
WBP2NL (CYP2D6 enhancer SNP)1	n/a	n/a	rs133333	G>A	not defined by PharmVar	yes1	C___1088576_30
CYP2D6	n/a	n/a	n/a	gene duplications	*1xN, *2xN, *4xN etc.	yes	n/a
CYP2D6	n/a	n/a	n/a	2D7/2D6 hybrids	*13	yes	n/a
CYP2D6	n/a	n/a	n/a	2D6/2D7 hybrids	*36, *61, *68	yes	n/a
CYP2D6	n/a	n/a	n/a	gene deletion	*5	yes2	n/a
footnotes see table legend
n/a, not available
SNV, single nucleotide variations including, single nucleotide polymorphisms (SNPs) and small insertions and deletions
